# Supplementary material for: In Salmonella Typhimurium and Bacillus subtilis, Nucleoid-Associated HU Proteins Are N-Terminally Acetylated
Source: Pathogens. 2025 Jun 20;14(7):616. doi: 10.3390/pathogens14070616 (PMC12299546; doi:10.3390/pathogens14070616)
Supplement: Supplementary file 1 [file pathogens-14-00616-s001.zip]

Archive with 1 entries (1 files):
- pathogens-3642675-supplementary.pdf
